# Supplementary material for: Metabolism-Related Gene Expression in Circulating Tumor Cells from Patients with Early Stage Non-Small Cell Lung Cancer
Source: Cancers (Basel). 2022 Jun 30;14(13):3237. doi: 10.3390/cancers14133237 (PMC9264894; doi:10.3390/cancers14133237)
Supplement: Supplementary file 1 [file cancers-14-03237-s001.zip]

Archive with 1 entries (1 files):
- cancers-1720752-supplementary.pdf
